# Supplementary material for: catena-Poly[[diaqua­cobalt(II)]-μ-4,4′-[1,4-phenyl­enebis(­oxy)]dibutano­ato-κ4 O,O′:O′′,O′′′]
Source: Acta Crystallogr Sect E Struct Rep Online. 2011 Jan 8;67(Pt 2):m138. doi: 10.1107/S1600536810053742 (PMC3051477; doi:10.1107/S1600536810053742)
Supplement: Supplementary file 2 [file e-67-0m138-Isup2.hkl]

# 
# h,k,l, Fc-squared, Fo-squared, sigma(Fo-squared) and status flag 
# 
data_I
_shelx_title ' 1   in  C2/c' 
_shelx_refln_list_code          4 
_shelx_F_calc_maximum      335.25 
_exptl_crystal_F_000       780.00 
_reflns_d_resolution_high  0.8395 
 
loop_ 
 _symmetry_equiv_pos_as_xyz 
 'x, y, z' 
 '-x, y, -z+1/2' 
 'x+1/2, y+1/2, z' 
 '-x+1/2, y+1/2, -z+1/2' 
 '-x, -y, -z' 
 'x, -y, z-1/2' 
 '-x+1/2, -y+1/2, -z' 
 'x+1/2, -y+1/2, z-1/2' 
 
_cell_length_a    28.8350 
_cell_length_b     5.4057 
_cell_length_c    10.6425 
_cell_angle_alpha  90.000 
_cell_angle_beta   98.126 
_cell_angle_gamma  90.000 
 
_shelx_F_squared_multiplier     1.000 
 
loop_ 
 _refln_index_h 
 _refln_index_k 
 _refln_index_l 
 _refln_F_squared_calc 
 _refln_F_squared_meas 
 _refln_F_squared_sigma 
 _refln_observed_status 
   4   0   0    25654.78    24258.49   1136.79 o 
   6   0   0      916.62      905.18     21.18 o 
   8   0   0      189.13      236.20     10.18 o 
  10   0   0     1639.58     1881.31     41.49 o 
  12   0   0      502.83      520.17     18.08 o 
  14   0   0      159.54      188.18     11.76 o 
  16   0   0     3516.70     3487.04     73.91 o 
  18   0   0     8466.62     8469.78    160.65 o 
  20   0   0     6070.33     5929.60    118.86 o 
  22   0   0     5777.88     5663.30    149.66 o 
  24   0   0     2925.26     2987.09     94.06 o 
  26   0   0      359.09      391.88     44.93 o 
  28   0   0      797.74      858.74     46.79 o 
  30   0   0        4.88       12.14     15.05 o 
  32   0   0     2544.08     2668.35     97.38 o 
  34   0   0      251.62      340.63     37.51 o 
   1   1   0     1148.18     1203.29     30.94 o 
   3   1   0     1204.48     1352.39     24.51 o 
   5   1   0    43367.64    42271.94   1129.58 o 
   7   1   0     1405.03     1558.81     24.29 o 
   9   1   0     2518.97     2556.19     40.87 o 
  11   1   0      581.20      524.33     17.80 o 
  13   1   0       55.55       49.18      5.25 o 
  15   1   0       38.77       34.00      5.02 o 
  17   1   0      165.96      162.09      8.95 o 
  19   1   0      196.09      189.85     10.27 o 
  21   1   0      136.49      131.04     10.99 o 
  23   1   0     1779.96     1836.70     47.71 o 
  25   1   0      376.86      399.75     23.11 o 
  27   1   0     3041.17     3126.54     72.10 o 
  29   1   0      142.17      145.16     25.09 o 
  31   1   0       24.45       29.23     13.06 o 
  33   1   0       28.47       27.90     12.80 o 
   0   2   0       14.99        1.18      5.91 o 
   2   2   0      299.43      284.67     11.30 o 
   4   2   0     2431.48     2503.48     51.17 o 
   6   2   0     3433.86     3748.70     64.12 o 
   8   2   0    22090.79    23189.77    291.22 o 
  10   2   0       43.21       43.03     13.80 o 
  12   2   0     1847.18     1658.49     29.87 o 
  14   2   0      666.38      682.04     17.13 o 
  16   2   0      155.35      183.69     10.03 o 
  18   2   0       75.83       61.60      8.90 o 
  20   2   0       29.65       22.08      9.85 o 
  22   2   0      935.79      910.28     35.64 o 
  24   2   0     1571.94     1636.50     53.76 o 
  26   2   0      861.71      904.75     34.20 o 
  28   2   0      526.24      549.99     28.35 o 
  30   2   0      617.55      663.49     39.81 o 
  32   2   0      397.26      444.51     34.96 o 
   1   3   0     9956.24    10131.36    222.76 o 
   3   3   0     9608.88     9646.21    306.75 o 
   5   3   0     2921.41     2881.30     61.54 o 
   7   3   0     2222.93     2163.59     50.02 o 
   9   3   0     2866.00     2913.83     56.56 o 
  11   3   0      752.21      743.87     21.24 o 
  13   3   0     3514.91     3525.26     61.12 o 
  15   3   0      415.44      415.53     17.27 o 
  17   3   0        7.77        4.69      8.05 o 
  19   3   0     6248.78     6160.12    113.14 o 
  21   3   0     1271.96     1213.09     37.29 o 
  23   3   0     1695.41     1566.05     53.87 o 
  25   3   0     1187.74     1162.61     99.86 o 
  27   3   0      811.97      791.19     40.73 o 
  29   3   0      454.98      406.98     33.22 o 
   0   4   0       71.18       34.29     16.55 o 
   2   4   0      411.73      379.20     25.41 o 
   4   4   0      898.92      993.09     41.38 o 
   6   4   0      269.93      257.23     22.15 o 
   8   4   0      331.72      227.51     21.31 o 
  10   4   0      274.13      320.18     24.65 o 
  12   4   0       14.86       28.89      8.08 o 
  14   4   0     3772.25     3821.19     76.30 o 
  16   4   0       13.38        6.07     10.62 o 
  18   4   0     1498.32     1468.21     37.48 o 
  20   4   0      160.19      161.67     18.52 o 
  22   4   0       91.01      114.45     15.76 o 
  24   4   0      127.05       91.10     18.61 o 
  26   4   0       44.60       37.13     14.21 o 
   1   5   0      344.63      356.39     28.00 o 
   3   5   0      455.16      455.23     47.29 o 
   5   5   0      681.16      615.29     35.95 o 
   7   5   0     1047.63     1043.62     48.02 o 
   9   5   0      156.00      106.38     26.60 o 
  11   5   0     1203.01     1139.22     52.61 o 
  13   5   0      202.35      207.48     23.55 o 
  15   5   0      341.60      294.86     24.74 o 
  17   5   0      238.15      251.58     24.45 o 
  19   5   0       71.82       36.97     18.69 o 
  21   5   0      143.47      177.35     28.94 o 
   0   6   0      556.96      581.70     56.76 o 
   2   6   0      521.69      503.80     38.04 o 
   4   6   0      117.62      129.43     23.82 o 
   6   6   0     1397.89     1324.14     58.94 o 
   8   6   0      666.39      647.98     42.16 o 
  10   6   0     1205.89     1197.78     72.13 o 
  12   6   0     1089.41     1122.09     80.80 o 
 -33   1   1      509.27      564.39     31.67 o 
 -31   1   1      434.87      501.71     35.95 o 
 -29   1   1      584.51      589.38     29.42 o 
 -27   1   1     2308.40     2442.11     73.05 o 
 -25   1   1      286.43      269.46     22.70 o 
 -23   1   1      824.91      851.71     27.98 o 
 -21   1   1     2861.17     2899.39     59.56 o 
 -19   1   1     2935.19     3077.24     50.43 o 
 -17   1   1     5597.25     5682.14     81.18 o 
 -15   1   1     3636.45     3334.72     51.30 o 
 -13   1   1     5756.05     5454.38     75.42 o 
 -11   1   1     1477.66     1294.84     23.57 o 
  -9   1   1      678.16      548.69     14.30 o 
  -7   1   1       81.65       67.09      4.31 o 
  -5   1   1     3309.76     3579.50     43.23 o 
  -3   1   1    27913.53    28495.07    339.57 o 
  -1   1   1     2496.77     2591.35     36.90 o 
   1   1   1    14750.08    15933.22    236.70 o 
   3   1   1     9563.04    10341.26    139.66 o 
   5   1   1    68304.76    68254.72   1399.88 o 
   7   1   1     4982.41     4624.93    172.95 o 
   9   1   1     5590.66     5547.53     79.68 o 
  11   1   1     7726.77     7960.42    103.04 o 
  13   1   1     3210.34     3305.47     63.06 o 
  15   1   1      932.19      880.69     23.64 o 
  17   1   1      801.99      767.35     20.73 o 
  19   1   1      852.62      893.32     29.72 o 
  21   1   1      935.50      905.09     30.12 o 
  23   1   1      404.17      358.59     21.04 o 
  25   1   1      759.48      790.19     38.86 o 
  27   1   1        3.82       -0.68      9.10 o 
  29   1   1     1923.92     2000.09     55.50 o 
  31   1   1      324.97      371.70     26.01 o 
  33   1   1      573.17      691.78     35.00 o 
 -32   2   1      255.81      320.13     30.86 o 
 -30   2   1      384.21      408.99     32.35 o 
 -28   2   1      531.87      592.46     29.32 o 
 -26   2   1     1228.51     1235.65     40.07 o 
 -24   2   1      346.71      395.54     22.85 o 
 -22   2   1     5023.42     5132.78    105.80 o 
 -20   2   1      283.73      285.86     17.91 o 
 -18   2   1     1165.65     1160.44     29.86 o 
 -16   2   1     1779.88     1860.17     38.05 o 
 -14   2   1     3718.66     3714.63     62.20 o 
 -12   2   1     5163.13     5104.90     72.24 o 
 -10   2   1     3473.89     3337.68     49.70 o 
  -8   2   1    17346.55    17206.78    214.19 o 
  -6   2   1     1301.26     1149.01     22.08 o 
  -4   2   1     1516.32     1553.75     35.71 o 
  -2   2   1      198.45      189.30     18.98 o 
   0   2   1       51.90       47.52      3.99 o 
   2   2   1     2638.58     2790.06     55.73 o 
   4   2   1     1298.90     1207.88     25.69 o 
   6   2   1    26233.25    27576.85    368.50 o 
   8   2   1     7443.54     7775.12    101.07 o 
  10   2   1    20822.96    21195.12    262.13 o 
  12   2   1     4526.93     4558.97     64.62 o 
  14   2   1     2300.79     2226.41     40.97 o 
  16   2   1      569.62      537.61     25.25 o 
  18   2   1        5.82        5.09      5.24 o 
  20   2   1       24.81       23.48      9.73 o 
  22   2   1      106.79       99.34     12.61 o 
  24   2   1     3231.58     3131.15     70.17 o 
  26   2   1      661.68      629.90     31.82 o 
  28   2   1     1541.79     1585.17     50.76 o 
  30   2   1     1129.26     1186.25     50.65 o 
 -29   3   1      111.97      117.20     21.18 o 
 -27   3   1      264.30      254.84     26.78 o 
 -25   3   1      492.26      470.71     31.98 o 
 -23   3   1      317.05      340.06     22.22 o 
 -21   3   1       95.74       96.54     13.66 o 
 -19   3   1      291.80      306.45     16.79 o 
 -17   3   1     3285.93     3323.51     61.00 o 
 -15   3   1      398.50      371.74     16.77 o 
 -13   3   1     2028.91     2007.13     40.87 o 
 -11   3   1        3.17        3.78      5.14 o 
  -9   3   1        1.50        6.79      9.68 o 
  -7   3   1      190.63      220.32     14.30 o 
  -5   3   1      677.38      698.83     23.75 o 
  -3   3   1      317.60      382.59     16.36 o 
  -1   3   1      756.84      867.87     20.99 o 
   1   3   1      960.46     1165.31     30.26 o 
   3   3   1       81.13       95.01     12.16 o 
   5   3   1      350.21      389.17     16.49 o 
   7   3   1       29.14       27.02      6.42 o 
   9   3   1      426.71      458.56     17.36 o 
  11   3   1       26.38       10.24      5.43 o 
  13   3   1      929.95      909.69     30.22 o 
  15   3   1      392.46      381.07     22.31 o 
  17   3   1      136.47      153.68     13.98 o 
  19   3   1     1418.89     1351.41     38.55 o 
  21   3   1       72.59       60.12     13.80 o 
  23   3   1       22.53       36.92     13.25 o 
  25   3   1        0.30        0.84     10.32 o 
  27   3   1       65.16       55.16     16.48 o 
  29   3   1        0.06       -4.28     12.85 o 
 -26   4   1      473.75      449.84     33.75 o 
 -24   4   1      942.81      964.55     50.11 o 
 -22   4   1     1847.01     1816.13     50.84 o 
 -20   4   1     1754.81     1767.19     84.96 o 
 -18   4   1     1386.93     1434.82     37.36 o 
 -16   4   1     1128.54     1101.60     31.04 o 
 -14   4   1     2648.92     2603.35     69.08 o 
 -12   4   1      487.61      480.90     21.77 o 
 -10   4   1       74.17       78.47     15.45 o 
  -8   4   1      207.07      255.24     36.66 o 
  -6   4   1     1541.62     1505.57     53.51 o 
  -4   4   1     1631.39     1503.05     53.49 o 
  -2   4   1     7469.86     7192.53    172.65 o 
   0   4   1     7254.08     6498.07    223.48 o 
   2   4   1     5185.59     4971.63    126.67 o 
   4   4   1     3875.31     3934.49    104.50 o 
   6   4   1      836.46      764.96     50.84 o 
   8   4   1      463.34      416.27     27.09 o 
  10   4   1      542.48      471.66     22.11 o 
  12   4   1      284.27      298.25     17.12 o 
  14   4   1       55.94       59.26      8.96 o 
  16   4   1     2021.27     2043.16     44.82 o 
  18   4   1     2100.68     2010.31     52.01 o 
  20   4   1      730.31      733.43     30.61 o 
  22   4   1      978.79      913.06     87.86 o 
  24   4   1      399.28      427.58     32.09 o 
  26   4   1      292.02      325.45     30.55 o 
 -21   5   1      360.36      356.04     72.71 o 
 -19   5   1      336.18      356.15     36.19 o 
 -17   5   1      419.84      430.19     29.74 o 
 -15   5   1      463.26      530.25     44.17 o 
 -13   5   1     1159.79     1250.74     46.18 o 
 -11   5   1      488.38      488.41     29.23 o 
  -9   5   1     2713.27     2558.21     84.43 o 
  -7   5   1      914.25      852.83     56.75 o 
  -5   5   1     1117.63     1141.66     49.32 o 
  -3   5   1      982.75      952.18     44.72 o 
  -1   5   1      979.25      946.14     44.31 o 
   1   5   1      638.37      615.34     62.66 o 
   3   5   1      794.42      698.19     36.76 o 
   5   5   1      891.23      852.38     41.78 o 
   7   5   1      488.14      460.16     32.12 o 
   9   5   1      342.17      436.02     32.58 o 
  11   5   1     1220.16     1132.92     42.09 o 
  13   5   1      279.38      281.51     23.65 o 
  15   5   1      801.19      779.37     36.00 o 
  17   5   1      500.23      559.74     41.07 o 
  19   5   1      493.23      439.23     80.99 o 
 -12   6   1        5.07       -9.98     13.22 o 
 -10   6   1       90.25       49.05     18.80 o 
  -8   6   1        9.16       -5.49     14.14 o 
  -6   6   1       43.37       50.84     18.39 o 
  -4   6   1      468.94      372.97     33.85 o 
  -2   6   1        0.55       16.44     13.78 o 
   0   6   1        7.13        5.32     14.21 o 
   2   6   1       41.45       37.00     17.12 o 
   4   6   1      131.30       91.55     20.01 o 
   6   6   1       14.33       -0.64     13.62 o 
   8   6   1      210.14      198.62     27.55 o 
  10   6   1       31.01       16.87     15.31 o 
 -34   0   2        6.61       -8.58     17.61 o 
 -32   0   2      315.49      324.13     36.36 o 
 -30   0   2     1803.13     1813.70     74.83 o 
 -28   0   2     1012.29     1100.79     55.17 o 
 -26   0   2     1507.79     1551.49     64.36 o 
 -24   0   2     2426.19     2564.21     66.68 o 
 -22   0   2     3214.00     3079.26     74.73 o 
 -20   0   2     9135.83     8829.83    171.76 o 
 -18   0   2     1863.72     1699.53     46.48 o 
 -16   0   2    20547.83    21343.94    378.13 o 
 -14   0   2     2158.13     2124.88     76.02 o 
 -12   0   2       25.97       14.98      5.46 o 
 -10   0   2      583.56      502.75     17.29 o 
  -8   0   2     1561.22     1438.98     27.98 o 
  -6   0   2     5586.29     5655.06    101.42 o 
  -4   0   2    19730.44    19671.64    287.16 o 
  -2   0   2     1939.47     1890.54     47.64 o 
   0   0   2      667.03      715.11     21.69 o 
   2   0   2   112389.52   109681.63   5111.88 o 
   4   0   2     8992.04     8998.80    196.35 o 
   6   0   2     1806.55     2041.92     53.49 o 
   8   0   2     4099.74     4268.89    102.83 o 
  10   0   2       11.86       13.17      5.67 o 
  12   0   2     6769.71     6677.46    158.40 o 
  14   0   2     2394.96     2232.84     67.30 o 
  16   0   2    12920.82    13227.12    334.63 o 
  18   0   2     8442.81     7900.83    435.67 o 
  20   0   2     3526.66     3022.30    386.60 o 
  22   0   2     2315.74     2184.92     75.24 o 
  24   0   2      587.50      612.13     42.56 o 
  26   0   2      297.82      304.15     30.80 o 
  28   0   2        8.87       10.50     13.33 o 
  30   0   2       78.98       50.33     19.01 o 
  32   0   2       65.30       70.64     21.31 o 
 -33   1   2       28.20       54.34     14.65 o 
 -31   1   2      248.46      306.08     24.16 o 
 -29   1   2      116.13      130.93     16.52 o 
 -27   1   2      431.29      491.64     26.89 o 
 -25   1   2     2707.59     2693.48     55.26 o 
 -23   1   2      629.41      596.12     20.39 o 
 -21   1   2     1785.47     1851.38     36.95 o 
 -19   1   2       19.03        8.25      5.77 o 
 -17   1   2      351.07      381.31     14.45 o 
 -15   1   2      214.57      239.22     10.80 o 
 -13   1   2      289.32      396.40     12.52 o 
 -11   1   2     8353.00     9191.74    118.96 o 
  -9   1   2    10305.93    10442.54    145.71 o 
  -7   1   2     1533.43     1410.38     41.32 o 
  -5   1   2     6726.26     6821.37     85.69 o 
  -3   1   2    19749.67    20219.33    266.64 o 
  -1   1   2      491.91      427.25     13.65 o 
   1   1   2       17.06       40.27      4.29 o 
   3   1   2      467.08      517.42     29.35 o 
   5   1   2    10203.66    10644.59    162.31 o 
   7   1   2     9415.61    10032.43    204.37 o 
   9   1   2     1019.93      977.62     19.59 o 
  11   1   2    10497.54    11684.14    166.13 o 
  13   1   2     4948.70     5044.11     69.14 o 
  15   1   2      418.62      401.99     14.29 o 
  17   1   2     1408.40     1311.56     38.40 o 
  19   1   2       77.37       55.83      9.62 o 
  21   1   2      158.23      160.77     15.03 o 
  23   1   2       24.64       17.99      8.46 o 
  25   1   2       44.03       33.40     10.19 o 
  27   1   2       11.89       10.04      9.33 o 
  29   1   2      946.74      889.09     36.19 o 
  31   1   2      202.17      241.81     26.10 o 
 -32   2   2      111.34      161.69     23.75 o 
 -30   2   2      264.63      298.05     23.68 o 
 -28   2   2      382.91      420.38     25.69 o 
 -26   2   2        4.34        6.92      9.70 o 
 -24   2   2     1337.55     1381.19     55.60 o 
 -22   2   2     1973.82     2113.50     41.65 o 
 -20   2   2        7.72       12.88      6.49 o 
 -18   2   2      665.59      648.63     25.47 o 
 -16   2   2     1284.78     1339.03     28.29 o 
 -14   2   2     1854.07     1819.41     33.13 o 
 -12   2   2     8719.88     9064.33    119.75 o 
 -10   2   2      423.65      382.37     11.93 o 
  -8   2   2     1145.18     1294.02     22.39 o 
  -6   2   2        5.64        8.33      2.94 o 
  -4   2   2      385.59      533.77     14.45 o 
  -2   2   2      301.65      385.01      9.98 o 
   0   2   2       23.84       12.16      2.99 o 
   2   2   2       55.45       38.72      5.89 o 
   4   2   2     3892.22     3992.41     60.05 o 
   6   2   2      817.63      713.35     16.29 o 
   8   2   2     9947.12    10776.33    137.33 o 
  10   2   2    23131.63    24192.48    401.59 o 
  12   2   2      823.76      855.83     18.74 o 
  14   2   2      863.05      788.06     18.51 o 
  16   2   2      218.95      229.80     17.46 o 
  18   2   2       10.07        3.34      4.82 o 
  20   2   2       78.95      105.48     15.95 o 
  22   2   2       57.08       70.19     15.70 o 
  24   2   2       56.18       53.64     16.85 o 
  26   2   2      490.83      492.77     26.79 o 
  28   2   2      325.41      319.92     29.25 o 
  30   2   2      190.06      189.51     24.99 o 
 -29   3   2      439.52      470.27     34.69 o 
 -27   3   2      333.19      341.54     29.96 o 
 -25   3   2      732.77      796.80     33.34 o 
 -23   3   2     1633.55     1576.52     45.39 o 
 -21   3   2     1547.53     1562.38     39.17 o 
 -19   3   2     3208.99     3137.37     64.95 o 
 -17   3   2    11467.66    11698.90    186.92 o 
 -15   3   2      780.29      807.18     24.73 o 
 -13   3   2     1124.08     1104.08     28.57 o 
 -11   3   2     2094.58     2064.47     45.95 o 
  -9   3   2      992.03      904.87     26.29 o 
  -7   3   2     2726.15     2738.97     62.12 o 
  -5   3   2     1753.13     1730.17     29.69 o 
  -3   3   2     4291.70     4266.16     73.02 o 
  -1   3   2     5774.41     5823.14     95.68 o 
   1   3   2     1586.15     1467.16     39.83 o 
   3   3   2    10561.05    10907.15    148.33 o 
   5   3   2     6116.14     6187.18    118.77 o 
   7   3   2     2488.79     2604.74     50.95 o 
   9   3   2     2068.72     2022.72     42.47 o 
  11   3   2     3015.40     2944.86     52.23 o 
  13   3   2     1130.88     1082.59     26.95 o 
  15   3   2     6171.82     5951.42    107.18 o 
  17   3   2      920.71      967.44     53.15 o 
  19   3   2      165.61      142.24     17.58 o 
  21   3   2     1774.92     1699.03     59.90 o 
  23   3   2      465.01      481.39     39.25 o 
  25   3   2      432.75      446.69     32.94 o 
  27   3   2      574.07      663.04     39.72 o 
 -26   4   2      130.87      149.63     20.15 o 
 -24   4   2       39.50       49.82     13.54 o 
 -22   4   2       12.98       11.68     10.78 o 
 -20   4   2       45.53       28.20      9.99 o 
 -18   4   2       15.03       13.80      8.62 o 
 -16   4   2       81.77       83.79     12.28 o 
 -14   4   2      135.26      140.09     14.44 o 
 -12   4   2     4347.31     4562.84    100.44 o 
 -10   4   2      973.65     1014.89     38.29 o 
  -8   4   2     1011.65     1017.83     51.43 o 
  -6   4   2     1085.43     1027.05     43.47 o 
  -4   4   2       25.01        9.05      9.59 o 
  -2   4   2     2501.81     2617.01     79.01 o 
   0   4   2      197.67      243.31     30.15 o 
   2   4   2      278.30      298.11     23.82 o 
   4   4   2      364.99      334.04     24.65 o 
   6   4   2      446.50      448.70     70.35 o 
   8   4   2      351.61      285.28     33.10 o 
  10   4   2      421.17      398.23     25.96 o 
  12   4   2       44.95       42.75     10.29 o 
  14   4   2       19.74        1.34      6.84 o 
  16   4   2      533.44      498.46     25.09 o 
  18   4   2        2.25       13.92      9.02 o 
  20   4   2      837.15      727.75     36.90 o 
  22   4   2      410.45      407.35     34.71 o 
  24   4   2       74.55       57.72     18.34 o 
 -21   5   2      107.53      129.42     26.93 o 
 -19   5   2      262.31      261.17     26.62 o 
 -17   5   2      685.80      712.82     37.07 o 
 -15   5   2      812.59      768.04     37.49 o 
 -13   5   2      984.52      971.73     40.88 o 
 -11   5   2      719.98      793.24     37.04 o 
  -9   5   2     1384.81     1325.71     56.84 o 
  -7   5   2      980.55     1068.25     50.16 o 
  -5   5   2       15.14       13.01     12.54 o 
  -3   5   2       11.09       10.03     11.26 o 
  -1   5   2       29.10       23.06     13.38 o 
   1   5   2      338.19      366.82     36.66 o 
   3   5   2      547.95      560.00     35.00 o 
   5   5   2     1038.35      994.83     45.51 o 
   7   5   2     1881.60     1714.73     63.09 o 
   9   5   2     1355.17     1415.11     80.41 o 
  11   5   2      292.72      313.73     24.58 o 
  13   5   2      268.45      263.64     22.89 o 
  15   5   2      103.81      129.96     23.56 o 
  17   5   2        1.38       20.53     17.00 o 
  19   5   2      110.56       86.82     21.86 o 
 -10   6   2      735.29      734.21     47.63 o 
  -8   6   2      735.11      774.79     69.76 o 
  -6   6   2      337.14      386.89     35.92 o 
  -4   6   2     1196.26     1218.00     58.10 o 
  -2   6   2      130.79      130.31     23.23 o 
   0   6   2      503.59      501.42     38.43 o 
   2   6   2     1235.44     1232.88     89.27 o 
   4   6   2      948.27      970.20     50.45 o 
   6   6   2      978.03     1067.13     52.65 o 
   8   6   2      888.32      956.27     50.16 o 
  10   6   2      738.22      642.07     53.79 o 
 -33   1   3      274.69      305.11     26.11 o 
 -31   1   3      599.52      680.25     34.13 o 
 -29   1   3        7.89       21.91     12.43 o 
 -27   1   3      533.61      608.38     25.53 o 
 -25   1   3     1171.77     1240.50     34.81 o 
 -23   1   3     1150.37     1117.91     28.31 o 
 -21   1   3      588.99      570.59     28.11 o 
 -19   1   3     6870.63     6800.72     96.80 o 
 -17   1   3     5868.05     5645.05     81.31 o 
 -15   1   3     9199.44     9460.82    125.72 o 
 -13   1   3     4603.54     4459.50     70.63 o 
 -11   1   3    18615.12    19876.07    225.85 o 
  -9   1   3     1792.75     1718.66     25.60 o 
  -7   1   3     2197.98     2147.12     27.88 o 
  -5   1   3      101.83      130.33      5.68 o 
  -3   1   3      155.75      149.89      9.14 o 
  -1   1   3     1103.37     1113.49     24.23 o 
   1   1   3     6748.49     6737.30     94.92 o 
   3   1   3      788.28      763.86     15.88 o 
   5   1   3     9348.55     9208.41    116.76 o 
   7   1   3    13619.96    13633.20    184.73 o 
   9   1   3     7127.75     7406.76     96.20 o 
  11   1   3      110.88       92.97      7.14 o 
  13   1   3     6613.34     7008.79    104.27 o 
  15   1   3     2138.83     2096.46     46.98 o 
  17   1   3     2038.98     1993.35     47.26 o 
  19   1   3     1008.75      909.16     36.18 o 
  21   1   3     2375.11     2368.24     56.42 o 
  23   1   3     1011.68      909.05     55.12 o 
  25   1   3      867.52      762.81     34.36 o 
  27   1   3      364.78      382.30     24.71 o 
  29   1   3       14.44       26.37     12.22 o 
  31   1   3      265.78      269.61     23.38 o 
 -32   2   3      233.12      214.92     26.41 o 
 -30   2   3      233.42      285.00     23.83 o 
 -28   2   3       82.70       80.10     15.03 o 
 -26   2   3      450.12      478.66     26.27 o 
 -24   2   3      408.63      428.00     26.35 o 
 -22   2   3     1094.36     1018.75     27.94 o 
 -20   2   3     4078.69     4200.90     67.42 o 
 -18   2   3     3786.07     3566.12     91.84 o 
 -16   2   3     3218.38     3299.98     58.76 o 
 -14   2   3     4899.98     4688.22     84.61 o 
 -12   2   3     4493.68     4359.05     70.19 o 
 -10   2   3     1691.93     1762.36     27.49 o 
  -8   2   3      300.17      238.35      8.80 o 
  -6   2   3     6696.46     7120.62     92.40 o 
  -4   2   3     2343.34     2219.41     37.08 o 
  -2   2   3      743.08      640.34     15.16 o 
   0   2   3     3595.11     3412.70     60.14 o 
   2   2   3     3391.35     3296.22     58.05 o 
   4   2   3     4501.64     4730.35     70.81 o 
   6   2   3     1454.37     1349.32     26.06 o 
   8   2   3    10506.71    11225.89    143.83 o 
  10   2   3     3570.89     3519.21     51.90 o 
  12   2   3     4439.57     4857.04     68.84 o 
  14   2   3     2084.30     2048.48     42.17 o 
  16   2   3      786.51      767.52     30.94 o 
  18   2   3      721.62      625.24     24.51 o 
  20   2   3      598.68      585.89     25.47 o 
  22   2   3      208.80      202.92     17.36 o 
  24   2   3       62.60       46.18     11.46 o 
  26   2   3     1214.13     1169.23     40.44 o 
  28   2   3      584.89      600.58     48.76 o 
  30   2   3      336.42      338.39     31.40 o 
 -29   3   3        0.11        0.43     14.10 o 
 -27   3   3       48.59       60.49     14.03 o 
 -25   3   3       54.82       41.88     25.74 o 
 -23   3   3       62.22       49.56     10.98 o 
 -21   3   3      242.77      240.72     20.14 o 
 -19   3   3       58.60      101.77     18.29 o 
 -17   3   3        0.23       -4.46      7.65 o 
 -15   3   3      126.50      147.96     14.28 o 
 -13   3   3       55.46       57.37      9.74 o 
 -11   3   3      496.95      549.24     36.63 o 
  -9   3   3      282.39      217.79     20.24 o 
  -7   3   3     2506.49     2605.35     43.33 o 
  -5   3   3       23.56       30.80      5.82 o 
  -3   3   3      401.40      454.30     15.56 o 
  -1   3   3      993.80     1090.86     22.09 o 
   1   3   3      391.09      399.82     11.96 o 
   3   3   3     6665.25     7199.24    137.66 o 
   5   3   3     1035.29     1071.66     31.82 o 
   7   3   3       10.99       15.03      5.73 o 
   9   3   3       45.76       21.34      6.73 o 
  11   3   3      519.78      478.65     24.34 o 
  13   3   3     1095.76     1145.93     32.85 o 
  15   3   3     1068.55     1045.40     37.97 o 
  17   3   3      306.31      271.96     22.21 o 
  19   3   3        5.04       21.63     10.59 o 
  21   3   3       41.34       39.24     13.03 o 
  23   3   3      114.96      137.93     21.55 o 
  25   3   3       39.24       69.92     16.38 o 
  27   3   3      129.14      129.67     21.36 o 
 -26   4   3      223.78      261.42     30.69 o 
 -24   4   3      579.84      558.61     30.20 o 
 -22   4   3      534.38      601.73     26.79 o 
 -20   4   3     1038.19     1040.05     35.86 o 
 -18   4   3     1114.66     1089.29     59.90 o 
 -16   4   3      577.34      620.93     38.63 o 
 -14   4   3     1490.91     1529.46     58.37 o 
 -12   4   3     4082.22     4078.83     81.13 o 
 -10   4   3      660.48      653.31     29.58 o 
  -8   4   3     1255.91     1292.95     51.84 o 
  -6   4   3     3182.34     3102.57     91.55 o 
  -4   4   3     1935.32     1888.05     64.36 o 
  -2   4   3      835.93      762.37     78.03 o 
   0   4   3     1479.43     1406.70     52.25 o 
   2   4   3     1941.44     1898.08     63.12 o 
   4   4   3      370.99      453.98     31.93 o 
   6   4   3      527.53      585.21     31.64 o 
   8   4   3      673.97      703.05     34.16 o 
  10   4   3      646.51      623.84     23.67 o 
  12   4   3     2692.31     2535.25     50.51 o 
  14   4   3     1391.06     1368.31     39.61 o 
  16   4   3     1856.42     1827.21     48.51 o 
  18   4   3     1158.92     1067.04     43.10 o 
  20   4   3     1476.31     1373.17     51.56 o 
  22   4   3      120.31      113.82     19.31 o 
  24   4   3      143.84      147.32     22.56 o 
 -21   5   3       96.64       96.51     23.73 o 
 -19   5   3       34.93        9.29     17.12 o 
 -17   5   3      101.96       89.70     21.69 o 
 -15   5   3      141.15       94.46     30.74 o 
 -13   5   3      826.98      766.49     46.79 o 
 -11   5   3     1420.39     1433.59     62.29 o 
  -9   5   3     1491.65     1488.81     62.69 o 
  -7   5   3     2717.08     2912.47     94.06 o 
  -5   5   3     1740.03     1741.42     66.87 o 
  -3   5   3      660.62      724.16     49.07 o 
  -1   5   3      526.67      465.90     33.79 o 
   1   5   3      167.19      162.54     23.64 o 
   3   5   3      549.75      533.22     50.84 o 
   5   5   3      381.86      339.55     31.93 o 
   7   5   3     1974.17     1918.27     68.88 o 
   9   5   3      741.05      813.54     41.70 o 
  11   5   3     1391.70     1381.36     47.83 o 
  13   5   3      649.32      675.29     59.12 o 
  15   5   3      389.93      384.79     49.66 o 
  17   5   3      194.08      165.55     48.47 o 
 -10   6   3       88.02      110.35     24.91 o 
  -8   6   3       60.89       50.27     20.01 o 
  -6   6   3        1.11      -14.86     25.42 o 
  -4   6   3        1.11       19.33     16.47 o 
  -2   6   3      699.20      636.96     44.21 o 
   0   6   3      121.05      133.23     45.52 o 
   2   6   3       56.49       51.91     17.84 o 
   4   6   3       18.09       27.97     17.00 o 
   6   6   3       43.28       16.05     15.82 o 
   8   6   3      160.24      174.99     39.02 o 
 -32   0   4      100.49      147.90     28.76 o 
 -30   0   4      938.36      973.22     80.99 o 
 -28   0   4      749.70      706.74     35.91 o 
 -26   0   4     1613.06     1634.90     53.53 o 
 -24   0   4      845.26      865.07     35.45 o 
 -22   0   4      682.78      724.64     31.14 o 
 -20   0   4     2099.56     2006.70     54.35 o 
 -18   0   4     1040.48     1039.57     34.77 o 
 -16   0   4       55.25       39.75     13.27 o 
 -14   0   4    21576.22    21775.77    476.36 o 
 -12   0   4    15729.86    15722.41    238.31 o 
 -10   0   4     6818.15     6659.25    107.41 o 
  -8   0   4    15583.25    15491.02    232.87 o 
  -6   0   4    16918.99    17841.18    312.62 o 
  -4   0   4     5582.66     6112.13    143.78 o 
  -2   0   4    26956.73    28507.90    608.66 o 
   0   0   4     1427.56     1674.50     37.03 o 
   2   0   4      645.17      614.98     19.05 o 
   4   0   4      509.06      486.16     16.63 o 
   6   0   4     1347.94     1179.65     37.41 o 
   8   0   4     1183.87     1104.21     28.31 o 
  10   0   4     5411.13     5549.79    136.16 o 
  12   0   4     2879.89     2697.39     78.09 o 
  14   0   4     7110.91     7570.70    183.85 o 
  16   0   4      837.41      735.99     36.79 o 
  18   0   4     8114.46     8359.33    206.04 o 
  20   0   4     3431.42     3394.82    115.88 o 
  22   0   4      949.53      831.55     86.31 o 
  24   0   4      635.85      609.41     40.97 o 
  26   0   4      554.54      434.62     37.14 o 
  28   0   4      143.33      146.55     31.33 o 
  30   0   4      346.42      371.97     38.35 o 
 -33   1   4      277.95      263.86     25.76 o 
 -31   1   4      631.76      672.91     34.55 o 
 -29   1   4     1365.43     1353.99     45.87 o 
 -27   1   4      132.93      178.97     14.87 o 
 -25   1   4      486.06      528.87     20.94 o 
 -23   1   4       14.68       14.28      7.23 o 
 -21   1   4       10.53       14.34      9.34 o 
 -19   1   4      328.48      335.94     14.65 o 
 -17   1   4        3.47        6.37      4.86 o 
 -15   1   4      201.60      225.29     11.05 o 
 -13   1   4     3022.00     3196.38     45.19 o 
 -11   1   4      783.41      731.46     14.59 o 
  -9   1   4    15261.36    16057.60    170.91 o 
  -7   1   4    21414.90    22939.09    279.63 o 
  -5   1   4      145.09       95.10      7.22 o 
  -3   1   4     1428.71     1369.99     30.59 o 
  -1   1   4      182.41      222.94     12.27 o 
   1   1   4     1534.47     1808.02     31.28 o 
   3   1   4      625.59      552.30     14.05 o 
   5   1   4      359.32      446.57     11.58 o 
   7   1   4      118.50      102.49      6.17 o 
   9   1   4     3373.44     3497.85     50.41 o 
  11   1   4     2022.68     1784.16     34.53 o 
  13   1   4     7519.35     7526.56    154.78 o 
  15   1   4     3113.90     3164.10     74.58 o 
  17   1   4      156.21      179.68     14.90 o 
  19   1   4      294.02      324.70     25.26 o 
  21   1   4       57.57       71.47     11.56 o 
  23   1   4        9.16        9.55      8.28 o 
  25   1   4      158.22      167.88     18.07 o 
  27   1   4        1.21      -12.37      8.25 o 
  29   1   4       69.30       58.76     14.36 o 
 -32   2   4      128.52      122.36     23.08 o 
 -30   2   4       91.23       81.62     16.57 o 
 -28   2   4      437.99      499.94     25.56 o 
 -26   2   4      264.16      256.05     17.17 o 
 -24   2   4      390.51      346.16     18.03 o 
 -22   2   4      666.16      623.72     21.69 o 
 -20   2   4      654.07      615.01     20.35 o 
 -18   2   4      499.43      482.27     19.21 o 
 -16   2   4      603.11      575.30     26.77 o 
 -14   2   4     1577.64     1637.28     35.04 o 
 -12   2   4     1403.68     1350.99     29.78 o 
 -10   2   4     8293.88     8679.91    141.17 o 
  -8   2   4      774.54      726.44     18.14 o 
  -6   2   4    10262.12    10651.32    135.11 o 
  -4   2   4      168.49      150.88     11.16 o 
  -2   2   4       15.45       17.83      4.53 o 
   0   2   4      237.20      202.80     21.49 o 
   2   2   4      110.56      113.28     10.45 o 
   4   2   4      439.04      412.62     13.17 o 
   6   2   4     2836.41     3054.63     50.09 o 
   8   2   4     1488.92     1694.26     32.78 o 
  10   2   4     1475.59     1493.72     30.05 o 
  12   2   4     2997.75     3068.15     60.59 o 
  14   2   4      384.36      369.96     24.22 o 
  16   2   4      177.26      198.49     15.38 o 
  18   2   4      743.62      738.11     28.94 o 
  20   2   4       40.08       41.10     10.13 o 
  22   2   4     1123.58     1030.46     57.51 o 
  24   2   4      164.31      156.47     17.84 o 
  26   2   4      451.70      417.21     26.89 o 
  28   2   4      107.02      105.71     20.16 o 
 -29   3   4       47.83       45.53     22.98 o 
 -27   3   4      308.31      298.03     57.93 o 
 -25   3   4      519.19      540.63     32.42 o 
 -23   3   4      658.55      671.24     37.03 o 
 -21   3   4     2331.25     2329.31     51.50 o 
 -19   3   4      668.32      727.68     29.37 o 
 -17   3   4     3049.77     2822.80     72.35 o 
 -15   3   4     6402.16     6553.03    116.43 o 
 -13   3   4     2019.60     2055.69     47.21 o 
 -11   3   4     1814.51     1878.09     43.17 o 
  -9   3   4     1522.79     1500.82     29.86 o 
  -7   3   4     1549.63     1527.82     33.36 o 
  -5   3   4     4735.39     4722.45     72.95 o 
  -3   3   4     2343.96     2330.15     40.96 o 
  -1   3   4    11410.51    11371.64    158.47 o 
   1   3   4     4451.15     4433.86     68.46 o 
   3   3   4      273.78      227.91     13.23 o 
   5   3   4     2824.88     2817.60     64.55 o 
   7   3   4     1601.29     1701.00     38.80 o 
   9   3   4      332.24      349.32     14.95 o 
  11   3   4     1304.21     1394.08     36.86 o 
  13   3   4     1046.41     1038.40     37.69 o 
  15   3   4     1107.35     1117.53     40.44 o 
  17   3   4     4925.22     4612.05    107.14 o 
  19   3   4     1490.41     1519.90     52.06 o 
  21   3   4     1138.51     1142.79     63.98 o 
  23   3   4      686.24      621.95     36.59 o 
  25   3   4      251.54      234.70     33.86 o 
 -24   4   4      135.92      170.00     23.38 o 
 -22   4   4       33.67       27.65     14.77 o 
 -20   4   4       68.60       35.86     14.33 o 
 -18   4   4       43.04       27.54     13.41 o 
 -16   4   4      425.94      456.44     29.09 o 
 -14   4   4       45.14       30.94     12.46 o 
 -12   4   4      460.72      446.71     53.20 o 
 -10   4   4     2009.60     1906.39     68.98 o 
  -8   4   4     1385.07     1395.73     56.00 o 
  -6   4   4     1068.94     1135.84     48.86 o 
  -4   4   4      133.83      132.22     19.18 o 
  -2   4   4      339.18      235.41     37.84 o 
   0   4   4      645.71      658.49     35.00 o 
   2   4   4       11.86        7.95     10.43 o 
   4   4   4      613.21      651.92     44.34 o 
   6   4   4      853.20      858.75     39.05 o 
   8   4   4     1154.53     1147.66     37.43 o 
  10   4   4      768.18      718.47     44.20 o 
  12   4   4     1436.13     1317.30     38.95 o 
  14   4   4       68.84       71.57     12.70 o 
  16   4   4      285.84      325.96     27.67 o 
  18   4   4       13.46       11.23     11.44 o 
  20   4   4        8.88       11.37     12.42 o 
  22   4   4       57.31       24.66     14.92 o 
 -19   5   4      200.16      220.16     69.17 o 
 -17   5   4      151.68      157.21     30.74 o 
 -15   5   4      196.76      200.82     29.23 o 
 -13   5   4      612.38      552.28     41.33 o 
 -11   5   4       78.21       51.53     17.84 o 
  -9   5   4     1739.24     1787.51     71.48 o 
  -7   5   4     1404.14     1448.14     61.85 o 
  -5   5   4        3.63       10.61     14.61 o 
  -3   5   4       43.85       35.56     36.06 o 
  -1   5   4      271.43      263.65     28.43 o 
   1   5   4       65.24       70.53     17.96 o 
   3   5   4      292.79      266.60     63.85 o 
   5   5   4      246.33      265.78     27.44 o 
   7   5   4      315.26      326.73     51.43 o 
   9   5   4      387.24      392.90     57.34 o 
  11   5   4       78.44       87.17     20.98 o 
  13   5   4      328.74      283.23     46.11 o 
  15   5   4       68.50       94.56     29.56 o 
  17   5   4       78.24       88.67     36.65 o 
  -6   6   4      242.97      261.99     34.28 o 
  -4   6   4      615.03      645.89     93.41 o 
  -2   6   4     1349.55     1372.41     63.40 o 
   0   6   4      999.11     1023.12     54.03 o 
   2   6   4      633.60      676.91     63.25 o 
   4   6   4     1243.96     1175.74     56.56 o 
 -31   1   5      361.34      425.51     35.52 o 
 -29   1   5      984.41     1006.53     31.15 o 
 -27   1   5      297.77      326.09     18.79 o 
 -25   1   5      884.95      923.68     27.17 o 
 -23   1   5     2397.80     2431.92     48.65 o 
 -21   1   5      945.87      837.18     26.19 o 
 -19   1   5      497.47      555.61     23.97 o 
 -17   1   5     1119.41     1051.39     24.88 o 
 -15   1   5     3218.24     2894.71     43.52 o 
 -13   1   5      392.68      375.02     11.39 o 
 -11   1   5      756.85      666.70     16.40 o 
  -9   1   5    10882.97    11361.14    133.34 o 
  -7   1   5     6260.61     6245.27     94.22 o 
  -5   1   5     9519.98    10456.57    168.90 o 
  -3   1   5     6191.98     6337.13    107.86 o 
  -1   1   5    13388.64    13840.51    217.72 o 
   1   1   5     3523.70     3467.30     55.19 o 
   3   1   5     6038.55     6201.16     83.76 o 
   5   1   5      200.00      177.74     10.69 o 
   7   1   5      557.57      619.22     15.23 o 
   9   1   5     1785.81     1631.64     32.99 o 
  11   1   5      744.37      765.93     24.96 o 
  13   1   5       45.68       48.13      9.00 o 
  15   1   5     1330.03     1325.81     37.20 o 
  17   1   5     1653.20     1685.72     44.59 o 
  19   1   5     1036.21     1013.83     34.28 o 
  21   1   5      595.61      598.86     47.96 o 
  23   1   5     2105.82     2045.54     55.38 o 
  25   1   5      618.70      568.55     30.18 o 
  27   1   5      833.57      759.49     35.69 o 
 -30   2   5      449.16      490.06     36.86 o 
 -28   2   5     1319.82     1314.04     39.87 o 
 -26   2   5      292.61      283.07     24.76 o 
 -24   2   5     1487.72     1498.95     39.78 o 
 -22   2   5      467.95      485.77     29.90 o 
 -20   2   5     1855.96     1786.80     41.37 o 
 -18   2   5     1082.55     1088.60     29.49 o 
 -16   2   5     1468.94     1438.97     30.20 o 
 -14   2   5     1798.68     1824.31     49.34 o 
 -12   2   5      959.07      968.03     22.22 o 
 -10   2   5     3988.51     4089.19     60.19 o 
  -8   2   5      873.43      819.54     21.48 o 
  -6   2   5     1677.30     1547.78     31.67 o 
  -4   2   5     6180.41     6064.77     91.56 o 
  -2   2   5     6662.39     6780.04    114.79 o 
   0   2   5     5435.02     5669.16     98.08 o 
   2   2   5     3269.93     3296.89     62.54 o 
   4   2   5     6439.85     6329.73    257.96 o 
   6   2   5      456.17      443.92     24.41 o 
   8   2   5      360.14      335.65     15.69 o 
  10   2   5      266.52      262.23     16.53 o 
  12   2   5      475.83      507.13     21.35 o 
  14   2   5      615.96      509.47     30.72 o 
  16   2   5     1288.57     1310.56     38.47 o 
  18   2   5     1424.70     1476.04     45.91 o 
  20   2   5     1065.47     1076.58     63.82 o 
  22   2   5     1794.26     1736.42     50.19 o 
  24   2   5      333.55      361.35     25.16 o 
  26   2   5      176.36      196.60     24.64 o 
 -27   3   5        1.14      -10.06     11.89 o 
 -25   3   5       99.61       51.57     14.33 o 
 -23   3   5      236.79      252.48     32.58 o 
 -21   3   5      213.58      241.47     20.36 o 
 -19   3   5     1682.13     1488.66     43.58 o 
 -17   3   5       41.72       30.06     11.56 o 
 -15   3   5        4.32        2.49      8.99 o 
 -13   3   5      645.84      640.34     28.80 o 
 -11   3   5      449.78      449.50     16.51 o 
  -9   3   5     1339.65     1342.80     29.95 o 
  -7   3   5      511.67      479.20     16.87 o 
  -5   3   5       25.35       25.86      6.14 o 
  -3   3   5       24.42       15.72      6.00 o 
  -1   3   5      284.65      279.45     13.84 o 
   1   3   5       76.89       89.37     11.29 o 
   3   3   5       34.65       35.65      7.42 o 
   5   3   5      362.37      422.58     21.50 o 
   7   3   5        3.81        7.70      6.37 o 
   9   3   5       43.59       33.53      8.42 o 
  11   3   5      149.70      142.31     13.71 o 
  13   3   5       61.26       49.52     11.83 o 
  15   3   5      109.64       91.21     14.92 o 
  17   3   5       31.61       30.10     12.33 o 
  19   3   5       11.83        4.80     11.29 o 
  21   3   5      172.53      156.40     21.82 o 
  23   3   5       10.27        6.22     12.14 o 
  25   3   5        1.97        5.00     13.16 o 
 -24   4   5       55.39       56.55     17.51 o 
 -22   4   5      394.89      391.28     31.76 o 
 -20   4   5      338.37      371.03     33.95 o 
 -18   4   5      469.96      446.88     45.69 o 
 -16   4   5     1237.64     1246.95     47.03 o 
 -14   4   5      304.46      367.76     28.97 o 
 -12   4   5     1893.19     1886.99     71.45 o 
 -10   4   5     2277.20     2390.52     81.89 o 
  -8   4   5     2076.32     2187.35     76.87 o 
  -6   4   5      763.96      712.88     39.19 o 
  -4   4   5     3933.17     4109.33    116.53 o 
  -2   4   5     1507.90     1464.86     56.78 o 
   0   4   5      620.74      671.42     40.79 o 
   2   4   5      541.04      606.40     50.25 o 
   4   4   5     1487.77     1582.38     58.37 o 
   6   4   5      406.56      397.28     34.28 o 
   8   4   5      357.14      421.15     23.58 o 
  10   4   5      779.08      810.40     61.71 o 
  12   4   5      548.10      542.15     30.33 o 
  14   4   5      951.12      948.91     50.16 o 
  16   4   5      484.66      508.95     40.03 o 
  18   4   5      718.21      660.77     83.95 o 
  20   4   5      379.26      393.16     50.84 o 
 -17   5   5      105.09      101.20     25.41 o 
 -15   5   5      385.80      451.90     40.54 o 
 -13   5   5      587.22      577.25     44.28 o 
 -11   5   5     1611.16     1687.32     71.45 o 
  -9   5   5     1635.19     1626.73     68.55 o 
  -7   5   5     1085.69      988.28     82.76 o 
  -5   5   5      847.70      921.18     48.86 o 
  -3   5   5      378.12      418.38     35.00 o 
  -1   5   5       53.19       66.48     28.38 o 
   1   5   5       75.83      110.61     21.87 o 
   3   5   5       89.51       99.80     19.86 o 
   5   5   5      716.07      820.16     44.44 o 
   7   5   5      600.54      733.24     62.66 o 
   9   5   5     2064.16     2048.92    109.97 o 
  11   5   5      934.13      947.12     54.03 o 
  13   5   5     1271.51     1211.88     81.59 o 
 -32   0   6     1101.86     1124.38     96.95 o 
 -30   0   6      445.87      545.84     43.41 o 
 -28   0   6      820.21      819.70     65.62 o 
 -26   0   6      476.71      508.43     30.72 o 
 -24   0   6      912.87      915.16     37.28 o 
 -22   0   6     2931.40     2970.44    147.15 o 
 -20   0   6      510.79      486.05     25.90 o 
 -18   0   6    11674.33    11438.01    184.19 o 
 -16   0   6       83.24       97.56     11.60 o 
 -14   0   6      133.50      130.85     10.86 o 
 -12   0   6     3810.89     3859.38     70.88 o 
 -10   0   6     4226.77     4002.45     72.02 o 
  -8   0   6     2194.02     2232.91     70.22 o 
  -6   0   6     4175.60     3596.37     99.08 o 
  -4   0   6     7545.60     7647.21    183.89 o 
  -2   0   6     4431.51     4417.65     88.59 o 
   0   0   6    15286.04    16887.72    300.56 o 
   2   0   6     2812.65     2426.17     66.74 o 
   4   0   6     7636.67     7418.17    141.33 o 
   6   0   6     3044.96     2943.91     64.86 o 
   8   0   6     1221.25     1270.15     35.47 o 
  10   0   6     3737.31     3838.49    105.47 o 
  12   0   6      502.95      455.42     33.70 o 
  14   0   6     3733.39     3669.05    106.40 o 
  16   0   6      270.83      300.27     27.93 o 
  18   0   6       66.64       66.33     16.72 o 
  20   0   6      895.27      816.56     50.25 o 
  22   0   6      897.83      809.12     48.02 o 
  24   0   6      399.19      433.19     39.19 o 
  26   0   6      380.83      366.12     38.04 o 
 -31   1   6      475.56      445.49     26.60 o 
 -29   1   6      574.53      516.41     26.28 o 
 -27   1   6     1030.68      924.70     31.85 o 
 -25   1   6       14.09       11.44      8.99 o 
 -23   1   6      700.83      686.00     25.93 o 
 -21   1   6      792.72      772.38     31.77 o 
 -19   1   6      116.51      105.50     11.25 o 
 -17   1   6     1098.04     1025.33     25.28 o 
 -15   1   6      450.19      435.18     16.39 o 
 -13   1   6     6884.40     6940.29     88.94 o 
 -11   1   6     3011.36     3004.49     53.34 o 
  -9   1   6     1169.26     1208.41     28.97 o 
  -7   1   6     1824.44     1937.47     38.92 o 
  -5   1   6     1711.95     1853.93     42.86 o 
  -3   1   6      174.15      269.27     16.21 o 
  -1   1   6       18.84       10.58      5.75 o 
   1   1   6       36.89       24.29      6.63 o 
   3   1   6        8.60        9.71      3.90 o 
   5   1   6     6239.37     6451.28     88.47 o 
   7   1   6      867.87      856.94     19.72 o 
   9   1   6     4825.58     4887.44     78.71 o 
  11   1   6      548.91      573.41     22.78 o 
  13   1   6       20.95       19.67      7.49 o 
  15   1   6      665.41      684.05     65.87 o 
  17   1   6       30.34       14.83      8.72 o 
  19   1   6       42.05       41.22     11.48 o 
  21   1   6       31.85       30.86     13.14 o 
  23   1   6       12.32       31.12     11.77 o 
  25   1   6       66.42      116.37     17.10 o 
  27   1   6      432.53      406.65     28.76 o 
 -30   2   6      489.11      506.49     28.10 o 
 -28   2   6      302.86      266.71     21.17 o 
 -26   2   6     2003.09     2008.94     49.94 o 
 -24   2   6      777.06      776.00     28.66 o 
 -22   2   6        2.14       17.27      8.83 o 
 -20   2   6       89.21       72.04     10.64 o 
 -18   2   6        4.35        9.13      6.09 o 
 -16   2   6        5.33        4.36      5.17 o 
 -14   2   6      111.02       97.58      8.93 o 
 -12   2   6       34.66       22.38      5.95 o 
 -10   2   6     1879.54     1758.07     33.47 o 
  -8   2   6      519.73      604.88     25.04 o 
  -6   2   6     1339.16     1408.03     31.56 o 
  -4   2   6     7623.30     7561.77    129.29 o 
  -2   2   6     2490.44     2423.16     51.99 o 
   0   2   6      155.00      201.68     13.78 o 
   2   2   6     1804.51     1744.69     40.75 o 
   4   2   6       31.99       27.77      7.08 o 
   6   2   6     1940.67     1858.72     43.80 o 
   8   2   6     1701.49     1783.31     37.46 o 
  10   2   6      180.12      171.79     15.05 o 
  12   2   6      173.92      189.87     15.24 o 
  14   2   6      369.58      307.62     19.62 o 
  16   2   6       76.67       55.26     11.43 o 
  18   2   6       54.18       58.73     12.35 o 
  20   2   6      210.23      210.85     19.38 o 
  22   2   6       46.40       38.28     12.11 o 
  24   2   6      190.21      140.34     18.85 o 
 -27   3   6      321.13      297.10     40.10 o 
 -25   3   6      620.66      665.52     38.74 o 
 -23   3   6     1236.42     1207.08     42.08 o 
 -21   3   6     1449.72     1483.55     53.02 o 
 -19   3   6     2509.81     2436.23     75.40 o 
 -17   3   6      873.36      917.06     39.11 o 
 -15   3   6     1458.89     1443.12     48.14 o 
 -13   3   6      949.49      957.27     46.44 o 
 -11   3   6      692.72      708.77     19.95 o 
  -9   3   6     1713.91     1673.58     32.42 o 
  -7   3   6      677.02      682.45     21.07 o 
  -5   3   6     2518.87     2501.66     50.74 o 
  -3   3   6     3433.09     3324.81     58.25 o 
  -1   3   6     1766.19     1809.29     41.86 o 
   1   3   6    12496.93    12813.33    207.85 o 
   3   3   6     3677.53     3885.24     75.14 o 
   5   3   6      843.21      874.96     27.43 o 
   7   3   6      727.12      750.43     36.18 o 
   9   3   6      635.23      684.16     30.91 o 
  11   3   6       85.12      108.75     26.01 o 
  13   3   6      634.71      709.66     42.16 o 
  15   3   6      473.03      495.12     38.35 o 
  17   3   6      520.71      569.55     42.21 o 
  19   3   6     1394.84     1245.18     61.87 o 
  21   3   6      673.10      743.43     76.26 o 
  23   3   6      806.56      763.60     53.92 o 
 -22   4   6      201.01      191.87     24.91 o 
 -20   4   6      114.79      135.95     20.68 o 
 -18   4   6      177.57      188.01     22.90 o 
 -16   4   6      151.89      187.70     21.87 o 
 -14   4   6     1251.86     1078.97     42.86 o 
 -12   4   6       74.08       80.25     37.83 o 
 -10   4   6      386.42      359.56     33.41 o 
  -8   4   6     1027.05     1070.87     51.41 o 
  -6   4   6      234.58      247.68     27.44 o 
  -4   4   6     1707.03     1956.62     94.00 o 
  -2   4   6       67.97       49.05     15.05 o 
   0   4   6        8.04       16.55     12.54 o 
   2   4   6       13.52       13.60     11.70 o 
   4   4   6       11.72        2.10     11.08 o 
   6   4   6      316.37      380.34     29.55 o 
   8   4   6      588.03      581.13     33.03 o 
  10   4   6      876.54      877.96     46.65 o 
  12   4   6      423.27      464.83     38.02 o 
  14   4   6      658.44      591.30     65.61 o 
  16   4   6       64.47       76.63     31.33 o 
  18   4   6      293.14      292.15     35.00 o 
 -15   5   6       12.48       11.60     17.96 o 
 -13   5   6       10.14       20.66     19.17 o 
 -11   5   6      248.97      275.12     33.67 o 
  -9   5   6       88.48       68.73     22.05 o 
  -7   5   6     1604.26     1787.23     73.45 o 
  -5   5   6     1252.64     1298.53     60.41 o 
  -3   5   6      752.23      762.44     46.61 o 
  -1   5   6      422.13      476.62     80.98 o 
   1   5   6      305.73      289.44     30.95 o 
   3   5   6      181.90      159.62     24.40 o 
   5   5   6        8.92        9.35     13.78 o 
   7   5   6      108.75      118.23     35.47 o 
   9   5   6      226.66      203.70     31.28 o 
  11   5   6       48.39       42.07     22.05 o 
 -29   1   7      595.50      538.76     42.83 o 
 -27   1   7      842.91      859.71     36.04 o 
 -25   1   7     1783.76     1776.87     51.28 o 
 -23   1   7     1171.27     1179.70     39.42 o 
 -21   1   7     5037.91     4703.89     95.61 o 
 -19   1   7      963.14      927.91     25.45 o 
 -17   1   7     1666.71     1690.10     32.38 o 
 -15   1   7       24.28       25.80      6.35 o 
 -13   1   7     2420.82     2344.65     46.70 o 
 -11   1   7      163.99      156.31     13.66 o 
  -9   1   7       49.60       32.86     10.07 o 
  -7   1   7     2521.21     2448.97     68.84 o 
  -5   1   7     3817.63     3621.46     72.69 o 
  -3   1   7     3698.97     4082.48     79.61 o 
  -1   1   7     4422.33     4324.99     82.80 o 
   1   1   7     6226.39     6316.93     98.78 o 
   3   1   7     3428.31     3359.06     66.01 o 
   5   1   7     1588.82     1590.57     34.42 o 
   7   1   7     1930.08     1873.56     44.63 o 
   9   1   7       84.99       82.53     12.76 o 
  11   1   7     3482.68     3396.70     86.38 o 
  13   1   7      524.51      487.20     23.89 o 
  15   1   7      558.16      623.61     27.69 o 
  17   1   7      295.14      309.63     21.52 o 
  19   1   7     1115.10     1174.98     40.08 o 
  21   1   7       88.84       82.17     15.49 o 
  23   1   7       15.14       30.41     12.70 o 
  25   1   7      353.85      343.85     27.30 o 
 -28   2   7      823.47      855.11     33.97 o 
 -26   2   7     2829.45     2738.47     61.49 o 
 -24   2   7      770.02      793.45     30.09 o 
 -22   2   7      981.38      966.86     31.22 o 
 -20   2   7      383.74      366.00     20.09 o 
 -18   2   7      701.50      747.97     25.41 o 
 -16   2   7      471.31      506.04     18.93 o 
 -14   2   7      190.42      202.64     12.60 o 
 -12   2   7     3034.95     2959.49     51.42 o 
 -10   2   7      554.37      547.80     18.86 o 
  -8   2   7     5187.04     5412.52     88.25 o 
  -6   2   7     1212.05     1198.56     30.32 o 
  -4   2   7     1343.56     1343.05     36.91 o 
  -2   2   7     2684.08     2608.57     57.26 o 
   0   2   7     1627.65     1514.33     39.34 o 
   2   2   7     3035.93     2954.99     61.78 o 
   4   2   7      331.90      377.64     16.98 o 
   6   2   7     5284.41     5386.94    117.50 o 
   8   2   7      303.92      282.22     18.00 o 
  10   2   7      746.98      721.99     32.03 o 
  12   2   7      405.49      395.80     28.77 o 
  14   2   7      357.47      417.34     30.38 o 
  16   2   7      455.53      496.87     31.06 o 
  18   2   7      251.38      267.65     25.89 o 
  20   2   7      880.85      822.90     44.59 o 
  22   2   7      231.15      252.62     26.86 o 
 -25   3   7        1.67        1.40     13.89 o 
 -23   3   7       36.04       45.35     16.54 o 
 -21   3   7       42.72       48.48     14.33 o 
 -19   3   7        2.47       -1.46     10.95 o 
 -17   3   7      215.69      174.35     20.33 o 
 -15   3   7      184.69      204.89     26.00 o 
 -13   3   7      272.62      220.74     17.69 o 
 -11   3   7       16.65       11.55      6.00 o 
  -9   3   7       83.10      100.78     10.92 o 
  -7   3   7      397.59      416.91     21.24 o 
  -5   3   7        7.36        6.54      6.57 o 
  -3   3   7     2595.64     2579.19     55.53 o 
  -1   3   7        0.57       -3.47      6.78 o 
   1   3   7      275.08      289.07     26.76 o 
   3   3   7      911.73      885.61     34.13 o 
   5   3   7      530.21      566.22     27.25 o 
   7   3   7      657.97      645.01     31.76 o 
   9   3   7      608.79      526.53     36.76 o 
  11   3   7       21.31       12.68     13.62 o 
  13   3   7        3.12       10.37     14.61 o 
  15   3   7      453.98      435.65     38.43 o 
  17   3   7      136.07      126.72     25.49 o 
  19   3   7       61.94       52.64     20.45 o 
 -20   4   7     1363.13     1333.34     65.60 o 
 -18   4   7     1621.38     1573.69     73.90 o 
 -16   4   7     1067.94     1075.15     54.70 o 
 -14   4   7     1343.59     1665.93    102.87 o 
 -12   4   7      188.86      245.92     44.93 o 
 -10   4   7      358.92      400.73     36.36 o 
  -8   4   7      108.22      163.59     71.53 o 
  -6   4   7      269.03      315.39     32.32 o 
  -4   4   7       94.60      140.84     23.73 o 
  -2   4   7     1652.07     1755.82     67.34 o 
   0   4   7     2252.27     2531.11    109.38 o 
   2   4   7     1046.55     1128.82     78.03 o 
   4   4   7     1453.95     1457.82     85.14 o 
   6   4   7     1756.05     1693.29    122.91 o 
   8   4   7      927.15      879.15     39.95 o 
  10   4   7      219.28      218.94     91.04 o 
  12   4   7      295.26      301.89     39.01 o 
  14   4   7      335.34      329.51     35.47 o 
  16   4   7       25.53       33.55     19.86 o 
 -13   5   7      709.01      748.65     52.49 o 
 -11   5   7      901.30      892.92     55.99 o 
  -9   5   7      858.62      876.60     53.33 o 
  -7   5   7      979.32     1068.19     57.52 o 
  -5   5   7      266.81      292.59     34.01 o 
  -3   5   7      373.90      440.25     38.87 o 
  -1   5   7      108.47      133.12     24.42 o 
   1   5   7      243.28      254.37     43.15 o 
   3   5   7      170.81      197.33     28.69 o 
   5   5   7      465.24      540.31     62.66 o 
   7   5   7      587.73      619.54     66.20 o 
 -28   0   8      120.38      102.21     24.91 o 
 -26   0   8      328.85      323.75     35.09 o 
 -24   0   8      908.52      786.61     56.75 o 
 -22   0   8     1599.99     1708.51     70.17 o 
 -20   0   8     7056.48     7248.27    151.01 o 
 -18   0   8     2810.88     2748.22     71.99 o 
 -16   0   8    19687.31    19303.68    349.02 o 
 -14   0   8     1126.24     1083.60     39.58 o 
 -12   0   8      226.28      208.56     19.22 o 
 -10   0   8       60.16       78.84     23.04 o 
  -8   0   8       98.63       73.24     15.62 o 
  -6   0   8       83.37       80.56     16.47 o 
  -4   0   8      323.46      314.30     27.59 o 
  -2   0   8     2839.33     2704.64    131.25 o 
   0   0   8     5111.69     5085.60    185.64 o 
   4   0   8     5640.57     5474.87    143.70 o 
   6   0   8     4016.34     3705.39    160.81 o 
   8   0   8     2911.22     2726.46    131.25 o 
  10   0   8       45.57       78.03     26.01 o 
  12   0   8     2389.61     2472.23    126.52 o 
  14   0   8       12.96       -4.73     16.55 o 
  16   0   8     4057.14     4320.14    192.74 o 
  18   0   8      290.67      284.94     48.48 o 
  20   0   8       31.20       56.75     29.56 o 
  22   0   8      287.60      306.07     36.33 o 
 -27   1   8      228.05      212.22     23.55 o 
 -25   1   8      205.08      225.88     21.55 o 
 -23   1   8       81.60       50.81     12.68 o 
 -21   1   8     1267.44     1262.77     46.47 o 
 -19   1   8        3.29       -5.20      6.29 o 
 -17   1   8       12.81        7.91      6.39 o 
 -15   1   8     1629.33     1588.94     39.98 o 
 -13   1   8      118.87      108.31     10.44 o 
 -11   1   8     6023.33     5691.58     85.66 o 
  -9   1   8      656.97      694.78     24.07 o 
  -7   1   8      171.92      163.23     15.42 o 
  -5   1   8       35.28       26.72      8.84 o 
  -3   1   8      163.61      119.19     13.37 o 
  -1   1   8       39.15       37.56      9.32 o 
   1   1   8      150.82       99.45     13.82 o 
   3   1   8      796.92      810.18     48.64 o 
   5   1   8      650.06      634.57     25.43 o 
   7   1   8     3146.25     3318.58     82.05 o 
   9   1   8      582.67      603.30     51.91 o 
  11   1   8     2592.37     2753.30     74.97 o 
  13   1   8       41.02       37.57     12.74 o 
  15   1   8      288.22      253.09     24.33 o 
  17   1   8       40.43       51.56     14.66 o 
  19   1   8      105.06       74.02     21.85 o 
  21   1   8      223.34      267.62     55.00 o 
 -26   2   8      338.78      336.31     26.10 o 
 -24   2   8     1218.58     1065.19     41.64 o 
 -22   2   8      392.48      362.43     24.75 o 
 -20   2   8      208.21      251.98     17.48 o 
 -18   2   8       65.40       73.59     10.93 o 
 -16   2   8       20.65       10.54      6.80 o 
 -14   2   8      131.49      118.52     11.02 o 
 -12   2   8     1006.21     1041.70     27.09 o 
 -10   2   8      385.92      350.26     18.21 o 
  -8   2   8     4693.57     4458.99     92.65 o 
  -6   2   8       98.12       71.87     10.33 o 
  -4   2   8       68.09       60.05     11.00 o 
  -2   2   8      402.34      381.57     20.88 o 
   0   2   8      182.82      189.68     15.77 o 
   2   2   8       96.16       83.57     12.02 o 
   4   2   8      503.77      465.66     23.01 o 
   6   2   8        2.81        1.76      7.51 o 
   8   2   8     2225.37     2187.06     63.45 o 
  10   2   8     1556.41     1620.22     62.53 o 
  12   2   8      692.81      684.38     57.64 o 
  14   2   8      478.58      464.06     30.66 o 
  16   2   8      260.60      218.39     26.28 o 
  18   2   8       10.58        8.10     13.34 o 
  20   2   8       19.22       21.45     14.96 o 
 -23   3   8      754.18      746.27     41.41 o 
 -21   3   8     1279.03     1206.09     49.45 o 
 -19   3   8     1696.10     1534.88     55.65 o 
 -17   3   8     1310.15     1173.53     53.91 o 
 -15   3   8     2018.69     2085.16     64.64 o 
 -13   3   8     1369.30     1452.11     34.49 o 
 -11   3   8      448.56      469.82     19.07 o 
  -9   3   8      272.43      290.76     17.18 o 
  -7   3   8     1665.28     1714.85     40.30 o 
  -5   3   8      303.07      277.80     16.69 o 
  -3   3   8     2258.72     2351.80     49.00 o 
  -1   3   8      843.62      858.70     30.50 o 
   1   3   8      170.11      185.25     25.08 o 
   3   3   8     4581.11     4814.26     93.92 o 
   5   3   8     1766.62     1734.67     99.43 o 
   7   3   8     1063.30     1062.80     74.66 o 
   9   3   8      844.62      808.72     47.23 o 
  11   3   8      642.82      617.19     43.05 o 
  13   3   8      390.88      432.12     38.87 o 
  15   3   8      288.67      269.50     33.41 o 
  17   3   8      450.02      450.28     42.63 o 
 -18   4   8      109.91       98.80     21.58 o 
 -16   4   8       54.53       43.07     20.69 o 
 -14   4   8      194.37      160.07     37.24 o 
 -12   4   8      455.14      446.11     57.93 o 
 -10   4   8      265.00      326.32     53.21 o 
  -8   4   8      108.16      122.96     36.66 o 
  -6   4   8      575.71      536.33     56.16 o 
  -4   4   8        3.82       13.01     15.05 o 
  -2   4   8     1815.67     1916.63     73.57 o 
   0   4   8        1.88        7.43     14.19 o 
   2   4   8      616.11      628.97     40.91 o 
   4   4   8       29.73       13.01     23.65 o 
   6   4   8        3.47       11.73     13.28 o 
   8   4   8      138.40      143.70     27.79 o 
  10   4   8       76.85       78.76     20.98 o 
  12   4   8      262.44      283.52     35.92 o 
 -25   1   9      131.28       93.23     16.66 o 
 -23   1   9      623.69      591.91     31.60 o 
 -21   1   9      566.35      626.33     24.64 o 
 -19   1   9     2481.92     2461.27     49.57 o 
 -17   1   9     1598.20     1596.74     37.34 o 
 -15   1   9     2334.17     2335.49     46.97 o 
 -13   1   9     1226.03     1203.90     33.60 o 
 -11   1   9     3582.19     3629.53     62.87 o 
  -9   1   9      762.81      682.81     26.10 o 
  -7   1   9      175.75      178.48     20.14 o 
  -5   1   9     1458.63     1445.93     42.37 o 
  -3   1   9     1125.43     1155.70     48.97 o 
  -1   1   9      335.24      359.59     21.87 o 
   1   1   9      419.14      425.78     22.95 o 
   3   1   9      857.31      898.60     48.06 o 
   5   1   9      774.49      836.08     46.81 o 
   7   1   9       67.75      100.56     20.47 o 
   9   1   9     1399.63     1346.66     99.32 o 
  11   1   9      145.78      138.65     24.65 o 
  13   1   9     2455.14     2474.72     94.47 o 
  15   1   9      679.96      769.30     52.20 o 
  17   1   9      896.44      926.06    105.82 o 
  19   1   9      256.98      310.05     40.11 o 
 -24   2   9     1360.73     1354.10     46.82 o 
 -22   2   9      404.47      364.16     22.12 o 
 -20   2   9       37.86       12.63      9.45 o 
 -18   2   9      230.18      238.58     16.15 o 
 -16   2   9      340.30      302.56     17.22 o 
 -14   2   9     1259.91     1267.87     39.48 o 
 -12   2   9      733.66      701.74     23.80 o 
 -10   2   9     5188.95     5232.16     91.22 o 
  -8   2   9     1664.37     1695.14     41.63 o 
  -6   2   9     3627.83     3395.37     65.63 o 
  -4   2   9      772.67      735.64     29.62 o 
  -2   2   9       48.00       65.81     11.60 o 
   0   2   9      107.03      138.91     15.03 o 
   2   2   9        7.48        3.07     10.19 o 
   4   2   9      446.63      424.74     31.70 o 
   6   2   9      103.95       76.90     19.63 o 
   8   2   9     3073.21     3130.53     83.67 o 
  10   2   9     1404.72     1444.57     52.20 o 
  12   2   9      780.47      735.55     38.76 o 
  14   2   9      996.05     1019.76     45.36 o 
  16   2   9      161.83      142.64     21.82 o 
  18   2   9      261.27      298.58     29.84 o 
 -21   3   9      107.45       87.04     20.41 o 
 -19   3   9        3.14       15.51     13.12 o 
 -17   3   9       41.97       49.81     15.48 o 
 -15   3   9        6.13        4.83     10.02 o 
 -13   3   9       39.09       32.53      8.44 o 
 -11   3   9      177.80      143.30     14.40 o 
  -9   3   9       29.40       24.04      9.13 o 
  -7   3   9       29.37       18.59      8.86 o 
  -5   3   9      275.73      260.12     17.47 o 
  -3   3   9       67.25       91.94     11.79 o 
  -1   3   9      934.62      961.40     62.80 o 
   1   3   9        9.35        8.14      9.84 o 
   3   3   9       44.02       36.14     11.94 o 
   5   3   9      123.90       91.94     20.00 o 
   7   3   9      127.48      153.41     26.25 o 
   9   3   9       31.44       16.74     15.82 o 
  11   3   9      164.99      143.62     26.33 o 
  13   3   9       23.66        7.64     16.76 o 
 -14   4   9      726.57      752.38     60.30 o 
 -12   4   9      318.10      331.97     37.87 o 
 -10   4   9      172.31      216.48     48.47 o 
  -8   4   9       39.44       48.48     30.74 o 
  -6   4   9      131.90      208.45     30.40 o 
  -4   4   9      124.86      172.94     42.56 o 
  -2   4   9      599.22      673.46     45.10 o 
   0   4   9      724.70      789.44     46.78 o 
   2   4   9     2010.31     2098.58    120.61 o 
   4   4   9      344.36      334.32     36.36 o 
   6   4   9      500.76      545.04     62.66 o 
 -24   0  10      677.98      686.46     78.03 o 
 -22   0  10      684.41      615.58     36.71 o 
 -20   0  10     2222.09     2211.16     67.97 o 
 -18   0  10     1774.77     1693.28     57.80 o 
 -16   0  10     1926.80     1969.26     62.08 o 
 -14   0  10     4882.78     4913.29    115.02 o 
 -12   0  10     1425.33     1534.06     68.69 o 
 -10   0  10      120.47      120.00     17.92 o 
  -8   0  10      611.61      583.24     41.78 o 
  -6   0  10       35.48       78.12     19.23 o 
  -4   0  10     2151.77     2020.91     77.31 o 
  -2   0  10      896.66     1117.68     53.42 o 
   0   0  10     4960.43     4830.39    182.69 o 
   2   0  10     3478.64     3388.50    160.81 o 
   4   0  10      250.29      262.48     46.11 o 
   6   0  10      430.85      404.36     53.21 o 
   8   0  10      257.61      307.40     49.66 o 
  10   0  10       79.37       46.11     26.01 o 
  12   0  10       11.89       10.64     18.92 o 
  14   0  10      446.89      426.81     61.47 o 
  16   0  10       87.33      152.52     42.57 o 
 -23   1  10       76.73       69.68     15.50 o 
 -21   1  10      203.93      172.63     19.03 o 
 -19   1  10      538.78      518.39     23.25 o 
 -17   1  10       44.56       52.30      9.82 o 
 -15   1  10       15.59        4.35      7.25 o 
 -13   1  10      130.33      127.52     12.91 o 
 -11   1  10        2.58        0.20      7.05 o 
  -9   1  10     1898.19     1854.28     46.31 o 
  -7   1  10      625.15      695.65     31.79 o 
  -5   1  10      900.69      959.24     35.84 o 
  -3   1  10      532.52      475.85     29.87 o 
  -1   1  10       30.08       36.74     12.29 o 
   1   1  10      226.19      239.80     24.09 o 
   3   1  10       47.40       65.58     18.69 o 
   5   1  10      232.95      239.83     60.88 o 
   7   1  10      310.89      311.68     34.63 o 
   9   1  10      123.79      126.78     25.49 o 
  11   1  10       80.70       66.04     24.83 o 
  13   1  10      518.66      537.39     46.81 o 
  15   1  10      174.84      149.16     28.62 o 
 -20   2  10        7.82       10.96      8.57 o 
 -18   2  10       63.52       72.22     11.61 o 
 -16   2  10      344.04      367.34     20.10 o 
 -14   2  10      232.53      215.19     15.71 o 
 -12   2  10     1359.55     1344.66     34.84 o 
 -10   2  10      862.79      860.98     30.03 o 
  -8   2  10     1651.88     1643.94     42.91 o 
  -6   2  10     3171.11     3046.04     88.34 o 
  -4   2  10        8.20        8.06     10.28 o 
  -2   2  10      132.71      132.36     18.09 o 
   0   2  10        7.00        4.27     11.28 o 
   2   2  10       73.46       62.47     15.67 o 
   4   2  10       15.30       10.67     14.98 o 
   6   2  10       48.35       46.81     18.34 o 
   8   2  10      145.87      131.93     29.56 o 
  10   2  10      440.73      419.43     40.97 o 
  12   2  10      428.84      432.01     69.17 o 
  14   2  10      255.79      285.39     47.29 o 
 -17   3  10      866.71      787.59     54.66 o 
 -15   3  10      216.55      232.59     21.59 o 
 -13   3  10     1595.00     1603.29     38.78 o 
 -11   3  10     1428.89     1443.28     46.04 o 
  -9   3  10      560.97      611.98     26.77 o 
  -7   3  10      433.16      457.38     27.53 o 
  -5   3  10     1250.55     1281.75     37.11 o 
  -3   3  10      371.52      384.95     21.53 o 
  -1   3  10     1869.41     1973.45     54.38 o 
   1   3  10      326.57      341.41     29.11 o 
   3   3  10       64.30       63.35     20.01 o 
   5   3  10      620.96      508.40     60.29 o 
   7   3  10      469.87      373.61     54.39 o 
   9   3  10      343.92      299.12     52.03 o 
 -19   1  11      438.19      406.02     22.50 o 
 -17   1  11      295.52      319.85     20.29 o 
 -15   1  11     1348.04     1372.99     37.06 o 
 -13   1  11      668.98      716.32     27.79 o 
 -11   1  11     1611.78     1651.55     40.86 o 
  -9   1  11     1408.89     1448.70     41.95 o 
  -7   1  11     1541.71     1553.82     49.47 o 
  -5   1  11       79.70      102.44     16.00 o 
  -3   1  11     1402.50     1431.42     46.78 o 
  -1   1  11      675.25      741.47     67.20 o 
   1   1  11      534.36      480.47     42.57 o 
   3   1  11       97.45      126.88     30.15 o 
   5   1  11     1107.79     1121.54     61.03 o 
   7   1  11      223.66      245.04     46.71 o 
   9   1  11       95.07      113.43     25.24 o 
  11   1  11       92.58      113.48     27.16 o 
 -16   2  11      252.56      252.77     23.85 o 
 -14   2  11      760.32      782.24     28.88 o 
 -12   2  11      756.35      768.76     28.56 o 
 -10   2  11      755.76      821.35     33.02 o 
  -8   2  11     1802.46     1772.31     46.74 o 
  -6   2  11     1048.94     1128.19     36.17 o 
  -4   2  11      767.40      729.43     34.24 o 
  -2   2  11      369.51      357.62     35.24 o 
   0   2  11       83.77       85.06     18.60 o 
   2   2  11       59.73       84.70     27.19 o 
   4   2  11      120.51      120.59     25.04 o 
   6   2  11      183.92      171.44     36.06 o 
   8   2  11      232.34      181.99     29.96 o 
  -9   3  11       31.00       23.99     11.06 o 
  -7   3  11      206.98      222.31     19.35 o 
  -5   3  11      106.90       61.43     12.72 o 
  -3   3  11      296.83      303.82     37.54 o 
  -1   3  11      109.00      113.09     26.85 o 
   1   3  11        2.96       -8.28     20.10 o 
 -14   0  12      272.00      269.76     27.99 o 
 -12   0  12      202.94      210.62     25.12 o 
 -10   0  12      509.45      515.93     36.19 o 
  -8   0  12      622.50      725.76     52.24 o 
  -6   0  12     1192.66     1250.29     64.79 o 
  -4   0  12      902.45      979.41     58.06 o 
  -2   0  12     1991.31     2100.95    127.70 o 
   0   0  12      380.96      375.98     57.94 o 
   2   0  12     2624.68     2607.03    145.44 o 
   4   0  12     1346.85     1448.36    104.05 o 
   6   0  12       86.96      127.69     41.39 o 
 -13   1  12      142.23      151.40     15.67 o 
 -11   1  12        6.44       15.45      9.67 o 
  -9   1  12      213.76      248.61     21.47 o 
  -7   1  12      576.04      513.38     41.88 o 
  -5   1  12      503.43      503.81     31.32 o 
  -3   1  12     1129.01     1192.68     60.69 o 
  -1   1  12      516.12      493.40     44.72 o 
   1   1  12        1.99        7.22     16.29 o 
   3   1  12        4.32       -0.74     15.45 o 
   5   1  12       11.49       -4.15     15.45 o 
  -6   2  12      431.43      436.18     26.14 o 
  -4   2  12      559.78      535.04     38.14 o 
  -2   2  12      190.71      200.59     42.45 o 
                                                 
